# Supplementary material for: Nociception in Chicken Embryos, Part III: Analysis of Movements before and after Application of a Noxious Stimulus
Source: Animals (Basel). 2023 Sep 8;13(18):2859. doi: 10.3390/ani13182859 (PMC10525827; doi:10.3390/ani13182859)
Supplement: Supplementary file 1 [file animals-13-02859-s001.zip]

Archive with 2 entries (2 files):
- animals-2542762-supplementary information.pdf
- animals-2542762-Table S2.xlsx
