# Supplementary material for: Nociception in Chicken Embryos, Part III: Analysis of Movements before and after Application of a Noxious Stimulus
Source: Animals (Basel). 2023 Sep 8;13(18):2859. doi: 10.3390/ani13182859 (PMC10525827; doi:10.3390/ani13182859)
Supplement: Supplementary file 1 [file animals-13-02859-s001.zip › animals-2542762-Table S2.xlsx]

## Sheet: Title
Supplementary Information
Nociception in chicken embryos Part III: Analysis of movements before and after application of a noxious stimulus
Table S2

## Sheet: Figure 2
Figure 2	Distance Beak
	Robust linear mixed effects were applied for all analyses. All contrasts (differences) between particular groups were assessed after model-fitting by the estimated marginal means with Tukey's P value correction for multiple comparisons.
a ED15
Table 1	Estimated marginal means (emmean), lower (LCL) and upper (UCL) confidence limits (Confidence level used: 0.95)					Table 2	Contrasts Pinch - Touch. Lower (LCL) and upper (UCL) confidence limits (Confidence level used: 0.95), z ratio and p value						Table 3	Pinch: contrasts BL - time interval. Lower (LCL) and upper (UCL) confidence limits (Confidence level used: 0.95), z ratio and p value						Table 4	Touch: contrasts BL - time interval. Lower (LCL) and upper (UCL) confidence limits (Confidence level used: 0.95), z ratio and p value
time interval		emmean	LCL	UCL		time interval	estimate (effect size)	LCL	UCL	z ratio	p value		time interval	estimate (effect size)	LCL	UCL	z ratio	p value		time interval	estimate (effect size)	LCL	UCL	z ratio	p value
BL (-30-0s)	Pinch	70706	65699	75712		BL (-30-0s)	-903	-2954	1147	-0.863	0.3880		0-30s	-7941.2	-10795	-5087	-7590	<.0001		0-30s	-2146.0	-5000	708	-2051	0.2418
	Touch	71609	66602	76615		0-30s	4892	2841	6943	4676	<.0001		30-60s	-5507.6	-8362	-2654	-5264	<.0001		30-60s	-671.8	-3526	2182	-0.642	0.9681
0-30s	Pinch	78647	73640	83653		30-60s	3933	1882	5983	3758	0.0002		60-90s	-3798.1	-6652	-944	-3630	0.0026		60-90s	-459.0	-3313	2395	-0.439	0.9923
	Touch	73755	68748	78761		60-90s	2436	385	4487	2328	0.0199		90-120s	-3303.7	-6158	-450	-3158	0.0138		90-120s	-622.0	-3476	2232	-0.595	0.9759
30-60s	Pinch	76213	71207	81220		90-120s	1778	-272	3829	1700	0.0892
	Touch	72281	67274	77287
60-90s	Pinch	74504	69497	79510
	Touch	72068	67061	77074
90-120s	Pinch	74009	69003	79016
	Touch	72231	67225	77237
b ED16
Table 1	Estimated marginal means (emmean), lower (LCL) and upper (UCL) confidence limits (Confidence level used: 0.95)					Table 2	Contrasts Pinch - Touch. Lower (LCL) and upper (UCL) confidence limits (Confidence level used: 0.95), z ratio and p value						Table 3	Pinch: contrasts BL - time interval. Lower (LCL) and upper (UCL) confidence limits (Confidence level used: 0.95), z ratio and p value						Table 4	Touch: contrasts BL - time interval. Lower (LCL) and upper (UCL) confidence limits (Confidence level used: 0.95), z ratio and p value
time interval		emmean	LCL	UCL		time interval	estimate (effect size)	LCL	UCL	z ratio	p value		time interval	estimate (effect size)	LCL	UCL	z ratio	p value		time interval	estimate (effect size)	LCL	UCL	z ratio	p value
BL (-30-0s)	Pinch	63861	58610	69113		BL (-30-0s)	589	-3808	4986	0.262	0.7930		0-30s	-24996.2	-31116	-18877	-11142	<.0001		0-30s	-2760.8	-8880	3358	-1231	0.7334
	Touch	63273	58021	68524		0-30s	22824	18427	27221	10174	<.0001		30-60s	-15032.2	-21152	-8913	-6701	<.0001		30-60s	300.1	-5819	6419	0.134	0.9999
0-30s	Pinch	88858	83606	94109		30-60s	15921	11524	20318	7097	<.0001		60-90s	-11196.0	-17315	-5077	-4991	<.0001		60-90s	802.9	-5316	6922	0.358	0.9965
	Touch	66033	60782	71285		60-90s	12588	8191	16985	5611	<.0001		90-120s	-6766.1	-12885	-647	-3016	0.0216		90-120s	845.8	-5274	6965	0.377	0.9957
30-60s	Pinch	78894	73642	84145		90-120s	8201	3804	12598	3656	0.0003
	Touch	62972	57721	68224
60-90s	Pinch	75057	69806	80309
	Touch	62470	57218	67721
90-120s	Pinch	70627	65376	75879
	Touch	62427	57175	67679
c ED17
Table 1	Estimated marginal means (emmean), lower (LCL) and upper (UCL) confidence limits (Confidence level used: 0.95)					Table 2	Contrasts Pinch - Touch. Lower (LCL) and upper (UCL) confidence limits (Confidence level used: 0.95), z ratio and p value						Table 3	Pinch: contrasts BL - time interval. Lower (LCL) and upper (UCL) confidence limits (Confidence level used: 0.95), z ratio and p value						Table 4	Touch: contrasts BL - time interval. Lower (LCL) and upper (UCL) confidence limits (Confidence level used: 0.95), z ratio and p value
time interval		emmean	LCL	UCL		time interval	estimate (effect size)	LCL	UCL	z ratio	p value		time interval	estimate (effect size)	LCL	UCL	z ratio	p value		time interval	estimate (effect size)	LCL	UCL	z ratio	p value
BL (-30-0s)	Pinch	63990	59391	68590		BL (-30-0s)	-2716	-7105	1672	-1213	0.2251		0-30s	-21241	-27349	-15133	-9486	<.0001		0-30s	-376	-6484	5732	-0.168	0.9998
	Touch	66707	62107	71306		0-30s	18149	13761	22538	8105	<.0001		30-60s	-14483	-20591	-8375	-6468	<.0001		30-60s	706	-5402	6814	0.315	0.9979
0-30s	Pinch	85232	80633	89831		30-60s	12473	8084	16861	5570	<.0001		60-90s	-13016	-19235	-6797	-5709	<.0001		60-90s	1230	-4878	7338	0.549	0.9821
	Touch	67082	62483	71682		60-90s	11530	7061	15998	5057	<.0001		90-120s	-11093	-17201	-4985	-4954	<.0001		90-120s	533	-5575	6641	0.238	0.9993
30-60s	Pinch	78474	73874	83073		90-120s	8910	4521	13299	3979	0.0001
	Touch	66001	61402	70600
60-90s	Pinch	77007	72331	81682
	Touch	65477	60878	70076
90-120s	Pinch	75083	70484	79683
	Touch	66173	61574	70773
d ED18
Table 1	Estimated marginal means (emmean), lower (LCL) and upper (UCL) confidence limits (Confidence level used: 0.95)					Table 2	Contrasts Pinch - Touch. Lower (LCL) and upper (UCL) confidence limits (Confidence level used: 0.95), z ratio and p value						Table 3	Pinch: contrasts BL - time interval. Lower (LCL) and upper (UCL) confidence limits (Confidence level used: 0.95), z ratio and p value						Table 4	Touch: contrasts BL - time interval. Lower (LCL) and upper (UCL) confidence limits (Confidence level used: 0.95), z ratio and p value
time interval		emmean	LCL	UCL		time interval	estimate (effect size)	LCL	UCL	z ratio	p value		time interval	estimate (effect size)	LCL	UCL	z ratio	p value		time interval	estimate (effect size)	LCL	UCL	z ratio	p value
BL (-30-0s)	Pinch	63474	59299	67648		BL (-30-0s)	-4913	-8055	-1770	-3064	0.0022		0-30s	-21890	-26263	-17516	-13653	<.0001		0-30s	924	-3449	5298	0.576	0.9785
	Touch	68386	64212	72561		0-30s	17902	14759	21044	11165	<.0001		30-60s	-9228	-13601	-4854	-5755	<.0001		30-60s	2204	-2169	6578	1375	0.6439
0-30s	Pinch	85363	81189	89538		30-60s	6519	3377	9662	4066	<.0001		60-90s	-7844	-12217	-3470	-4892	<.0001		60-90s	2703	-1670	7077	1686	0.4425
	Touch	67462	63287	71637		60-90s	5635	2492	8777	3514	0.0004		90-120s	-7221	-11594	-2847	-4504	0.0001		90-120s	3213	-1161	7586	2004	0.2640
30-60s	Pinch	72701	68527	76876		90-120s	5521	2379	8664	3444	0.0006
	Touch	66182	62007	70356
60-90s	Pinch	71317	67143	75492
	Touch	65683	61508	69857
90-120s	Pinch	70695	66520	74869
	Touch	65173	60999	69348

## Sheet: Figure 3
Figure 3	Eye Corner Movement
	Robust linear mixed effects were applied for all analyses. All contrasts (differences) between particular groups were assessed after model-fitting by the estimated marginal means with Tukey's P value correction for multiple comparisons.
a ED15
Table 1	Estimated marginal means (emmean), lower (LCL) and upper (UCL) confidence limits (Confidence level used: 0.95)					Table 2	Contrasts Pinch - Touch. Lower (LCL) and upper (UCL) confidence limits (Confidence level used: 0.95), z ratio and p value						Table 3	Pinch: contrasts BL - time interval. Lower (LCL) and upper (UCL) confidence limits (Confidence level used: 0.95), z ratio and p value						Table 4	Touch: contrasts BL - time interval. Lower (LCL) and upper (UCL) confidence limits (Confidence level used: 0.95), z ratio and p value
time interval		emmean	LCL	UCL		time interval	estimate (effect size)	LCL	UCL	z ratio	p value		time interval	estimate (effect size)	LCL	UCL	z ratio	p value		time interval	estimate (effect size)	LCL	UCL	z ratio	p value
BL (-30-0s)	Pinch	145	117.1	174		BL (-30-0s)	-6.41	-29.6	16.8	-0.541	0.5883		0-30s	-25.45	-57.75	6.86	-2149	0.1996		0-30s	-9.17	-41.48	23.13	-0.774	0.9381
	Touch	152	123.5	180		0-30s	9.87	-13.3	33.1	0.833	0.4048		30-60s	16.46	-15.85	48.76	1390	0.6344		30-60s	14.50	-17.81	46.80	1224	0.7374
0-30s	Pinch	171	142.6	199		30-60s	-8.37	-31.6	14.8	-0.707	0.4797		60-90s	11.22	-21.08	43.53	0.948	0.8781		60-90s	27.90	-4.41	60.20	2356	0.1277
	Touch	161	132.7	189		60-90s	10.26	-12.9	33.5	0.867	0.3862		90-120s	8.42	-23.89	40.73	0.711	0.9541		90-120s	19.88	-12.43	52.18	1679	0.4473
30-60s	Pinch	129	100.6	157		90-120s	5.05	-18.2	28.3	0.426	0.6699
	Touch	137	109.0	166
60-90s	Pinch	134	105.9	163
	Touch	124	95.6	152
90-120s	Pinch	137	108.7	165
	Touch	132	103.6	160
b ED16
Table 1	Estimated marginal means (emmean), lower (LCL) and upper (UCL) confidence limits (Confidence level used: 0.95)					Table 2	Contrasts Pinch - Touch. Lower (LCL) and upper (UCL) confidence limits (Confidence level used: 0.95), z ratio and p value						Table 3	Pinch: contrasts BL - time interval. Lower (LCL) and upper (UCL) confidence limits (Confidence level used: 0.95), z ratio and p value						Table 4	Touch: contrasts BL - time interval. Lower (LCL) and upper (UCL) confidence limits (Confidence level used: 0.95), z ratio and p value
time interval		emmean	LCL	UCL		time interval	estimate (effect size)	LCL	UCL	z ratio	p value		time interval	estimate (effect size)	LCL	UCL	z ratio	p value		time interval	estimate (effect size)	LCL	UCL	z ratio	p value
BL (-30-0s)	Pinch	154	121	187		BL (-30-0s)	0.175	-31.01	31.4	0.011	0.9912		0-30s	-68.93197	-112327	-25.54	-4333	0.0001		0-30s	-36.12152	-79517	7.27	-2271	0.1545
	Touch	154	121	187		0-30s	32986	1.81	64.2	2073	0.0381		30-60s	5.51400	-37881	48.91	0.347	0.9969		30-60s	6.67267	-36723	50.07	0.419	0.9935
0-30s	Pinch	223	190	256		30-60s	1334	-29.85	32.5	0.084	0.9332		60-90s	-10.29130	-53686	33.10	-0.647	0.9673		60-90s	0.57755	-42818	43.97	0.036	1.0000
	Touch	190	157	223		60-90s	11044	-20.14	42.2	0.694	0.4875		90-120s	8.70699	-34688	52.10	0.547	0.9823		90-120s	6.67215	-36723	50.07	0.419	0.9935
30-60s	Pinch	149	116	182		90-120s	-1860	-33.04	29.3	-0.117	0.9069
	Touch	147	114	180
60-90s	Pinch	164	132	197
	Touch	153	120	186
90-120s	Pinch	145	113	178
	Touch	147	114	180
c ED17
Table 1	Estimated marginal means (emmean), lower (LCL) and upper (UCL) confidence limits (Confidence level used: 0.95)					Table 2	Contrasts Pinch - Touch. Lower (LCL) and upper (UCL) confidence limits (Confidence level used: 0.95), z ratio and p value						Table 3	Pinch: contrasts BL - time interval. Lower (LCL) and upper (UCL) confidence limits (Confidence level used: 0.95), z ratio and p value						Table 4	Touch: contrasts BL - time interval. Lower (LCL) and upper (UCL) confidence limits (Confidence level used: 0.95), z ratio and p value
time interval		emmean	LCL	UCL		time interval	estimate (effect size)	LCL	UCL	z ratio	p value		time interval	estimate (effect size)	LCL	UCL	z ratio	p value		time interval	estimate (effect size)	LCL	UCL	z ratio	p value
BL (-30-0s)	Pinch	181	127	236		BL (-30-0s)	-18.00	-75.23	39.2	-0.616	0.5377		0-30s	-149538	-229.19	-69.9	-5121	<.0001		0-30s	-66528	-146.18	13.1	-2278	0.1519
	Touch	199	145	254		0-30s	65.01	7.78	122.2	2226	0.0260		30-60s	19451	-60.21	99.1	0.666	0.9636		30-60s	5906	-73.75	85.6	0.202	0.9996
0-30s	Pinch	331	276	386		30-60s	-31.54	-88.78	25.7	-1080	0.2801		60-90s	-13637	-93.29	66.0	-0.467	0.9903		60-90s	19266	-60.39	98.9	0.660	0.9649
	Touch	266	211	321		60-90s	14.91	-42.33	72.1	0.510	0.6097		90-120s	-7218	-86.87	72.4	-0.247	0.9992		90-120s	19802	-59.85	99.5	0.678	0.9612
30-60s	Pinch	162	107	217		90-120s	9.02	-48.21	66.3	0.309	0.7573
	Touch	193	139	248
60-90s	Pinch	195	140	250
	Touch	180	125	235
90-120s	Pinch	189	134	243
	Touch	179	125	234
d ED18
Table 1	Estimated marginal means (emmean), lower (LCL) and upper (UCL) confidence limits (Confidence level used: 0.95)					Table 2	Contrasts Pinch - Touch. Lower (LCL) and upper (UCL) confidence limits (Confidence level used: 0.95), z ratio and p value						Table 3	Pinch: contrasts BL - time interval. Lower (LCL) and upper (UCL) confidence limits (Confidence level used: 0.95), z ratio and p value						Table 4	Touch: contrasts BL - time interval. Lower (LCL) and upper (UCL) confidence limits (Confidence level used: 0.95), z ratio and p value
time interval		emmean	LCL	UCL		time interval	estimate (effect size)	LCL	UCL	z ratio	p value		time interval	estimate (effect size)	LCL	UCL	z ratio	p value		time interval	estimate (effect size)	LCL	UCL	z ratio	p value
BL (-30-0s)	Pinch	163	135	191		BL (-30-0s)	-2.76	-36.5	31.0	-0.160	0.8728		0-30s	-176.74	-223.70	-129.77	-10265	<.0001		0-30s	-37.05	-84.01	9.92	-2152	0.1983
	Touch	166	137	194		0-30s	136.93	103.2	170.7	7954	<.0001		30-60s	25.72	-21.24	72.68	1494	0.5664		30-60s	7.58	-39.39	54.54	0.440	0.9922
0-30s	Pinch	340	311	368		30-60s	-20.90	-54.6	12.8	-1214	0.2248		60-90s	14.72	-32.25	61.68	0.855	0.9132		60-90s	-4.32	-51.29	42.64	-0.251	0.9991
	Touch	203	174	231		60-90s	-21.79	-55.5	12.0	-1266	0.2056		90-120s	6.76	-40.20	53.73	0.393	0.9950		90-120s	20.04	-26.92	67.00	1164	0.7719
30-60s	Pinch	137	109	165		90-120s	10.52	-23.2	44.3	0.611	0.5410
	Touch	158	130	186
60-90s	Pinch	148	120	176
	Touch	170	142	198
90-120s	Pinch	156	128	184
	Touch	146	117	174

## Sheet: Figure S1
Figure S1	Beak Distance ED13/ED14
	Robust linear mixed effects were applied for all analyses. All contrasts (differences) between particular groups were assessed after model-fitting by the estimated marginal means with Tukey's P value correction for multiple comparisons.
a ED13
Table 1	Estimated marginal means (emmean), lower (LCL) and upper (UCL) confidence limits (Confidence level used: 0.95)					Table 2	Contrasts Pinch - Touch. Lower (LCL) and upper (UCL) confidence limits (Confidence level used: 0.95), z ratio and p value						Table 3	Pinch: contrasts BL - time interval. Lower (LCL) and upper (UCL) confidence limits (Confidence level used: 0.95), z ratio and p value						Table 4	Touch: contrasts BL - time interval. Lower (LCL) and upper (UCL) confidence limits (Confidence level used: 0.95), z ratio and p value
time interval		emmean	LCL	UCL		time interval	estimate (effect size)	LCL	UCL	z ratio	p value		time interval	estimate (effect size)	LCL	UCL	z ratio	p value		time interval	estimate (effect size)	LCL	UCL	z ratio	p value
BL (-30-0s)	Pinch	71066	66309	75823		BL (-30-0s)	-343	-2791	2105	-0.275	0.7837		0-30s	-433.04	-3840	2974	-0.347	0.9969		0-30s	-607.92	-4015	2799	-0.487	0.9886
	Touch	71409	66652	76166		0-30s	-518	-2966	1930	-0.415	0.6785		30-60s	-53.23	-3461	3354	-0.043	1.0000		30-60s	-619.01	-4026	2788	-0.496	0.9878
0-30s	Pinch	71499	66743	76256		30-60s	-909	-3357	1540	-0.727	0.4669		60-90s	175.14	-3232	3582	0.140	0.9999		60-90s	-482.17	-3889	2925	-0.386	0.9953
	Touch	72017	67260	76774		60-90s	-1000	-3448	1448	-0.801	0.4233		90-120s	137.25	-3270	3545	0.110	1.0000		90-120s	-598.70	-4006	2809	-0.479	0.9892
30-60s	Pinch	71120	66363	75877		90-120s	-1079	-3527	1369	-0.864	0.3877
	Touch	72028	67271	76785
60-90s	Pinch	70891	66134	75648
	Touch	71892	67135	76648
90-120s	Pinch	70929	66172	75686
	Touch	72008	67251	76765
b ED14
Table 1	Estimated marginal means (emmean), lower (LCL) and upper (UCL) confidence limits (Confidence level used: 0.95)					Table 2	Contrasts Pinch - Touch. Lower (LCL) and upper (UCL) confidence limits (Confidence level used: 0.95), z ratio and p value						Table 3	Pinch: contrasts BL - time interval. Lower (LCL) and upper (UCL) confidence limits (Confidence level used: 0.95), z ratio and p value						Table 4	Touch: contrasts BL - time interval. Lower (LCL) and upper (UCL) confidence limits (Confidence level used: 0.95), z ratio and p value
time interval		emmean	LCL	UCL		time interval	estimate (effect size)	LCL	UCL	z ratio	p value		time interval	estimate (effect size)	LCL	UCL	z ratio	p value		time interval	estimate (effect size)	LCL	UCL	z ratio	p value
BL (-30-0s)	Pinch	66422	63268	69576		BL (-30-0s)	-1068	-2445	310	-1519	0.1288		0-30s	-821.6	-2739	1095.5	-1169	0.7691		0-30s	-581.5	-2499	1335.6	-0.827	0.9223
	Touch	67489	64336	70643		0-30s	-827	-2205	550	-1177	0.2391		30-60s	-1713.5	-3631	203.6	-2438	0.1053		30-60s	-504.7	-2457	1447.5	-0.705	0.9554
0-30s	Pinch	67243	64090	70397		30-60s	141	-1261	1544	0.197	0.8436		60-90s	-2068.0	-3985	-150.9	-2943	0.0270		60-90s	-456.4	-2373	1460.6	-0.649	0.9668
	Touch	68071	64917	71224		60-90s	544	-833	1922	0.774	0.4388		90-120s	-1972.2	-3889	-55.1	-2806	0.0402		90-120s	-336.6	-2254	1580.4	-0.479	0.9893
30-60s	Pinch	68135	64982	71289		90-120s	568	-809	1946	0.808	0.4189
	Touch	67994	64829	71159
60-90s	Pinch	68490	65336	71644
	Touch	67946	64792	71099
90-120s	Pinch	68394	65240	71548
	Touch	67826	64672	70980

## Sheet: Figure S2
Figure S2	Beak Distance Lidocaine
	Robust linear mixed effects were applied for all analyses. All contrasts (differences) between particular groups were assessed after model-fitting by the estimated marginal means with Tukey's P value correction for multiple comparisons.
a ED18
Table 1	Estimated marginal means (emmean), lower (LCL) and upper (UCL) confidence limits (Confidence level used: 0.95)					Table 2	Contrasts Pinch - Touch. Lower (LCL) and upper (UCL) confidence limits (Confidence level used: 0.95), z ratio and p value						Table 3	Pinch: contrasts BL - time interval. Lower (LCL) and upper (UCL) confidence limits (Confidence level used: 0.95), z ratio and p value						Table 4	Touch: contrasts BL - time interval. Lower (LCL) and upper (UCL) confidence limits (Confidence level used: 0.95), z ratio and p value
time interval		emmean	LCL	UCL		time interval	estimate (effect size)	LCL	UCL	z ratio	p value		time interval	estimate (effect size)	LCL	UCL	z ratio	p value		time interval	estimate (effect size)	LCL	UCL	z ratio	p value
BL (-30-0s)	Pinch	63474	59299	67648		BL (-30-0s)	-4913	-8055	-1770	-3064	0.0022		0-30s	-21890	-26263	-17516	-13653	<.0001		0-30s	924	-3449	5298	0.576	0.9785
	Touch	68386	64212	72561		0-30s	17902	14759	21044	11165	<.0001		30-60s	-9228	-13601	-4854	-5755	<.0001		30-60s	2204	-2169	6578	1375	0.6439
0-30s	Pinch	85363	81189	89538		30-60s	6519	3377	9662	4066	<.0001		60-90s	-7844	-12217	-3470	-4892	<.0001		60-90s	2703	-1670	7077	1686	0.4425
	Touch	67462	63287	71637		60-90s	5635	2492	8777	3514	0.0004		90-120s	-7221	-11594	-2847	-4504	0.0001		90-120s	3213	-1161	7586	2004	0.2640
30-60s	Pinch	72701	68527	76876		90-120s	5521	2379	8664	3444	0.0006
	Touch	66182	62007	70356
60-90s	Pinch	71317	67143	75492
	Touch	65683	61508	69857
90-120s	Pinch	70695	66520	74869
	Touch	65173	60999	69348
b ED18 w/Lido
Table 1	Estimated marginal means (emmean), lower (LCL) and upper (UCL) confidence limits (Confidence level used: 0.95)					Table 2	Contrasts Pinch - Touch. Lower (LCL) and upper (UCL) confidence limits (Confidence level used: 0.95), z ratio and p value						Table 3	Pinch: contrasts BL - time interval. Lower (LCL) and upper (UCL) confidence limits (Confidence level used: 0.95), z ratio and p value						Table 4	Touch: contrasts BL - time interval. Lower (LCL) and upper (UCL) confidence limits (Confidence level used: 0.95), z ratio and p value
time interval		emmean	LCL	UCL		time interval	estimate (effect size)	LCL	UCL	z ratio	p value		time interval	estimate (effect size)	LCL	UCL	z ratio	p value		time interval	estimate (effect size)	LCL	UCL	z ratio	p value
BL (-30-0s)	Pinch	64863	61816	67909		BL (-30-0s)	-3677.7	-7210	-145	-2040	0.0413		0-30s	-14656.91	-19574	-9740	-8132	<.0001		0-30s	-908.36	-5825	4008	-0.504	0.9870
	Touch	68540	65494	71587		0-30s	10070.8	6538	13604	5587	<.0001		30-60s	-5230.81	-10147	-314	-2902	0.0304		30-60s	717.88	-4199	5635	0.398	0.9947
0-30s	Pinch	79520	76473	82566		30-60s	2271.0	-1262	5804	1260	0.2077		60-90s	-4777.08	-9694	140	-2650	0.0616		60-90s	210.62	-4706	5127	0.117	1.0000
	Touch	69449	66403	72495		60-90s	1310.0	-2223	4843	0.727	0.4674		90-120s	-3509.79	-8426	1407	-1947	0.2923		90-120s	214.85	-4702	5132	0.119	1.0000
30-60s	Pinch	70093	67047	73140		90-120s	46.9	-3486	3580	0.026	0.9792
	Touch	67823	64776	70869
60-90s	Pinch	69640	66594	72686
	Touch	68330	65284	71376
90-120s	Pinch	68372	65326	71419
	Touch	68326	65279	71372

## Sheet: Figure S3
Figure S3	Beak Angle
	Robust linear mixed effects were applied for all analyses. All contrasts (differences) between particular groups were assessed after model-fitting by the estimated marginal means with Tukey's P value correction for multiple comparisons.
a ED13
Table 1	Estimated marginal means (emmean), lower (LCL) and upper (UCL) confidence limits (Confidence level used: 0.95)					Table 2	Contrasts Pinch - Touch. Lower (LCL) and upper (UCL) confidence limits (Confidence level used: 0.95), z ratio and p value						Table 3	Pinch: contrasts BL - time interval. Lower (LCL) and upper (UCL) confidence limits (Confidence level used: 0.95), z ratio and p value						Table 4	Touch: contrasts BL - time interval. Lower (LCL) and upper (UCL) confidence limits (Confidence level used: 0.95), z ratio and p value
time interval		emmean	LCL	UCL		time interval	estimate (effect size)	LCL	UCL	z.ratio	p.value		time interval	estimate (effect size)	LCL	UCL	z.ratio	p.value		time interval	estimate (effect size)	LCL	UCL	z.ratio	p.value
BL (-30-0s)	Pinch	28737	25211	32263		BL (-30-0s)	-0.768	-828	827	-0.002	0.9985		0-30s	-297140	-1449	854	-0.704	0.9557		0-30s	-92803	-1244	1059	-0.220	0.9995
	Touch	28737	25212	32263		0-30s	203570	-624	1031	0.482	0.6296		30-60s	-173919	-1325	978	-0.412	0.9940		30-60s	-176643	-1328	975	-0.418	0.9936
0-30s	Pinch	29034	25508	32560		30-60s	-3492	-831	824	-0.008	0.9934		60-90s	-58717	-1210	1093	-0.139	0.9999		60-90s	-176332	-1328	975	-0.418	0.9936
	Touch	28830	25304	32356		60-90s	-118382	-946	709	-0.280	0.7791		90-120s	-17748	-1169	1134	-0.042	1.0000		90-120s	-74145	-1226	1077	-0.176	0.9998
30-60s	Pinch	28911	25385	32437		90-120s	-57164	-885	770	-0.135	0.8923
	Touch	28914	25388	32440
60-90s	Pinch	28795	25269	32321
	Touch	28914	25388	32440
90-120s	Pinch	28754	25228	32280
	Touch	28812	25286	32338
b ED14
Table 1	Estimated marginal means (emmean), lower (LCL) and upper (UCL) confidence limits (Confidence level used: 0.95)					Table 2	Contrasts Pinch - Touch. Lower (LCL) and upper (UCL) confidence limits (Confidence level used: 0.95), z ratio and p value						Table 3	Pinch: contrasts BL - time interval. Lower (LCL) and upper (UCL) confidence limits (Confidence level used: 0.95), z ratio and p value						Table 4	Touch: contrasts BL - time interval. Lower (LCL) and upper (UCL) confidence limits (Confidence level used: 0.95), z ratio and p value
time interval		emmean	LCL	UCL		time interval	estimate (effect size)	LCL	UCL	z.ratio	p.value		time interval	estimate (effect size)	LCL	UCL	z.ratio	p.value		time interval	estimate (effect size)	LCL	UCL	z.ratio	p.value
BL (-30-0s)	Pinch	24440	21617	27263		BL (-30-0s)	-353.1	-1413	707	-0.653	0.5140		0-30s	-621.98	-2118	874	-1134	0.7885		0-30s	-67.86	-1544	1408	-0.125	0.9999
	Touch	24793	21977	27609		0-30s	201.0	-874	1276	0.367	0.7139		30-60s	-216.02	-1692	1260	-0.399	0.9947		30-60s	48.64	-1426	1524	0.090	1.0000
0-30s	Pinch	25062	22239	27885		30-60s	-88.4	-1148	971	-0.163	0.8701		60-90s	-211.26	-1687	1265	-0.390	0.9951		60-90s	143.31	-1305	1592	0.270	0.9988
	Touch	24861	22038	27684		60-90s	1.5	-1039	1042	0.003	0.9977		90-120s	-28.56	-1504	1447	-0.053	1.0000		90-120s	33.81	-1415	1482	0.064	1.0000
30-60s	Pinch	24656	21840	27472		90-120s	-290.7	-1331	750	-0.547	0.5841
	Touch	24744	21921	27567
60-90s	Pinch	24651	21835	27467
	Touch	24650	21834	27466
90-120s	Pinch	24468	21652	27284
	Touch	24759	21943	27575
c ED15
Table 1	Estimated marginal means (emmean), lower (LCL) and upper (UCL) confidence limits (Confidence level used: 0.95)					Table 2	Contrasts Pinch - Touch. Lower (LCL) and upper (UCL) confidence limits (Confidence level used: 0.95), z ratio and p value						Table 3	Pinch: contrasts BL - time interval. Lower (LCL) and upper (UCL) confidence limits (Confidence level used: 0.95), z ratio and p value						Table 4	Touch: contrasts BL - time interval. Lower (LCL) and upper (UCL) confidence limits (Confidence level used: 0.95), z ratio and p value
time interval		emmean	LCL	UCL		time interval	estimate (effect size)	LCL	UCL	z.ratio	p.value		time interval	estimate (effect size)	LCL	UCL	z.ratio	p.value		time interval	estimate (effect size)	LCL	UCL	z.ratio	p.value
BL (-30-0s)	Pinch	23475	21874	25075		BL (-30-0s)	151	-977.3	1279	0.262	0.7934		0-30s	-3464.37	-5034.21	-1895	-6020	<.0001		0-30s	-928.86	-2498.70	641	-1614	0.4883
	Touch	23324	21724	24924		0-30s	2686	1558.2	3814	4668	<.0001		30-60s	-1892.41	-3462.26	-323	-3288	0.0089		30-60s	-160.17	-1730.01	1410	-0.278	0.9987
0-30s	Pinch	26939	25339	28539		30-60s	1883	755.0	3011	3272	0.0011		60-90s	-1320.76	-2890.60	249	-2295	0.1464		60-90s	-84.92	-1654.77	1485	-0.148	0.9999
	Touch	24253	22653	25853		60-90s	1387	258.6	2514	2409	0.0160		90-120s	-1113.11	-2682.95	457	-1934	0.2991		90-120s	-165.05	-1734.89	1405	-0.287	0.9985
30-60s	Pinch	25367	23767	26967		90-120s	1099	-29.2	2227	1909	0.0562
	Touch	23484	21884	25085
60-90s	Pinch	24796	23195	26396
	Touch	23409	21809	25009
90-120s	Pinch	24588	22988	26188
	Touch	23489	21889	25089
d ED16
Table 1	Estimated marginal means (emmean), lower (LCL) and upper (UCL) confidence limits (Confidence level used: 0.95)					Table 2	Contrasts Pinch - Touch. Lower (LCL) and upper (UCL) confidence limits (Confidence level used: 0.95), z ratio and p value						Table 3	Pinch: contrasts BL - time interval. Lower (LCL) and upper (UCL) confidence limits (Confidence level used: 0.95), z ratio and p value						Table 4	Touch: contrasts BL - time interval. Lower (LCL) and upper (UCL) confidence limits (Confidence level used: 0.95), z ratio and p value
time interval		emmean	LCL	UCL		time interval	estimate (effect size)	LCL	UCL	z.ratio	p.value		time interval	estimate (effect size)	LCL	UCL	z.ratio	p.value		time interval	estimate (effect size)	LCL	UCL	z.ratio	p.value
BL (-30-0s)	Pinch	18949	17409	20490		BL (-30-0s)	488	-1021	1998	0.634	0.5261		0-30s	-7402	-9503	-5301	-9611	<.0001		0-30s	-834	-2935	1266	-1084	0.8151
	Touch	18461	16920	20002		0-30s	7056	5546	8565	9162	<.0001		30-60s	-4201	-6301	-2100	-5454	<.0001		30-60s	164	-1936	2265	0.213	0.9995
0-30s	Pinch	26351	24811	27892		30-60s	4853	3344	6363	6302	<.0001		60-90s	-3033	-5133	-932	-3938	0.0008		60-90s	285	-1816	2386	0.370	0.9960
	Touch	19296	17755	20836		60-90s	3806	2296	5315	4942	<.0001		90-120s	-1637	-3738	464	-2125	0.2091		90-120s	443	-1696	2582	0.565	0.9801
30-60s	Pinch	23150	21609	24690		90-120s	2568	1031	4105	3275	0.0011
	Touch	18297	16756	19837
60-90s	Pinch	21982	20441	23523
	Touch	18176	16636	19717
90-120s	Pinch	20586	19046	22127
	Touch	18018	16451	19586
e ED17
Table 1	Estimated marginal means (emmean), lower (LCL) and upper (UCL) confidence limits (Confidence level used: 0.95)					Table 2	Contrasts Pinch - Touch. Lower (LCL) and upper (UCL) confidence limits (Confidence level used: 0.95), z ratio and p value						Table 3	Pinch: contrasts BL - time interval. Lower (LCL) and upper (UCL) confidence limits (Confidence level used: 0.95), z ratio and p value						Table 4	Touch: contrasts BL - time interval. Lower (LCL) and upper (UCL) confidence limits (Confidence level used: 0.95), z ratio and p value
time interval		emmean	LCL	UCL		time interval	estimate (effect size)	LCL	UCL	z ratio	p value		time interval	estimate (effect size)	LCL	UCL	z ratio	p value		time interval	estimate (effect size)	LCL	UCL	z ratio	p value
BL (-30-0s)	Pinch	18881	17349	20413		BL (-30-0s)	-793	-2105	519	-1185	0.2362		0-30s	-6138.3	-7998	-4278	-9002	<.0001		0-30s	-131.1	-1991	1729	-0.192	0.9997
	Touch	19674	18142	21206		0-30s	5214	3859	6569	7541	<.0001		30-60s	-4378.5	-6205	-2552	-6540	<.0001		30-60s	69.0	-1791	1929	0.101	1.0000
0-30s	Pinch	25019	23466	26572		30-60s	3654	2318	4991	5361	<.0001		60-90s	-3752.2	-5612	-1893	-5504	<.0001		60-90s	293.8	-1532	2120	0.439	0.9923
	Touch	19805	18252	21358		60-90s	3253	1917	4589	4772	<.0001		90-120s	-3291.1	-5151	-1431	-4828	<.0001		90-120s	89.6	-1737	1916	0.134	0.9999
30-60s	Pinch	23260	21727	24792		90-120s	2588	1252	3924	3796	0.0001
	Touch	19605	18052	21158
60-90s	Pinch	22633	21080	24186
	Touch	19380	17848	20913
90-120s	Pinch	22172	20619	23725
	Touch	19585	18052	21117
f ED18
Table 1	Estimated marginal means (emmean), lower (LCL) and upper (UCL) confidence limits (Confidence level used: 0.95)					Table 2	Contrasts Pinch - Touch. Lower (LCL) and upper (UCL) confidence limits (Confidence level used: 0.95), z ratio and p value						Table 3	Pinch: contrasts BL - time interval. Lower (LCL) and upper (UCL) confidence limits (Confidence level used: 0.95), z ratio and p value						Table 4	Touch: contrasts BL - time interval. Lower (LCL) and upper (UCL) confidence limits (Confidence level used: 0.95), z ratio and p value
time interval		emmean	LCL	UCL		time interval	estimate (effect size)	LCL	UCL	z ratio	p value		time interval	estimate (effect size)	LCL	UCL	z ratio	p value		time interval	estimate (effect size)	LCL	UCL	z ratio	p value
BL (-30-0s)	Pinch	17609	15697	19521		BL (-30-0s)	-2122	-3177	-1067	-3943	0.0001		0-30s	-6672	-8140	-5204	-12396	<.0001		0-30s	233	-1235	1701	0.433	0.9927
	Touch	19731	17819	21643		0-30s	4783	3728	5837	8886	<.0001		30-60s	-3375	-4844	-1907	-6271	<.0001		30-60s	673	-795	2142	1251	0.7211
0-30s	Pinch	24280	22368	26192		30-60s	1927	872	2982	3579	0.0003		60-90s	-2871	-4339	-1403	-5334	<.0001		60-90s	898	-570	2366	1668	0.4539
	Touch	19498	17586	21410		60-90s	1647	592	2701	3059	0.0022		90-120s	-2731	-4200	-1263	-5075	<.0001		90-120s	1150	-319	2618	2136	0.2048
30-60s	Pinch	20984	19072	22896		90-120s	1759	704	2814	3268	0.0011
	Touch	19057	17145	20969
60-90s	Pinch	20480	18568	22392
	Touch	18833	16921	20745
90-120s	Pinch	20340	18428	22252
	Touch	18581	16669	20493
g ED18 w/Lido
Table 1	Estimated marginal means (emmean), lower (LCL) and upper (UCL) confidence limits (Confidence level used: 0.95)					Table 2	Contrasts Pinch - Touch. Lower (LCL) and upper (UCL) confidence limits (Confidence level used: 0.95), z ratio and p value						Table 3	Pinch: contrasts BL - time interval. Lower (LCL) and upper (UCL) confidence limits (Confidence level used: 0.95), z ratio and p value						Table 4	Touch: contrasts BL - time interval. Lower (LCL) and upper (UCL) confidence limits (Confidence level used: 0.95), z ratio and p value
time interval		emmean	LCL	UCL		time interval	estimate (effect size)	LCL	UCL	z ratio	p value		time interval	estimate (effect size)	LCL	UCL	z ratio	p value		time interval	estimate (effect size)	LCL	UCL	z ratio	p value
BL (-30-0s)	Pinch	17070	15837	18302		BL (-30-0s)	-1287	-2424	-150	-2219	0.0265		0-30s	-4248.3	-5830	-2666.4	-7326	<.0001		0-30s	-167.1	-1749	1414.8	-0.288	0.9985
	Touch	18357	17124	19589		0-30s	2794	1657	3931	4818	<.0001		30-60s	-1756.6	-3339	-174.7	-3029	0.0207		30-60s	305.2	-1277	1887.1	0.526	0.9847
0-30s	Pinch	21318	20085	22551		30-60s	775	-362	1911	1336	0.1816		60-90s	-1541.3	-3123	40.6	-2658	0.0604		60-90s	120.7	-1461	1702.6	0.208	0.9996
	Touch	18524	17291	19756		60-90s	375	-762	1512	0.647	0.5179		90-120s	-1314.0	-2896	267.9	-2266	0.1560		90-120s	171.6	-1410	1753.5	0.296	0.9983
30-60s	Pinch	18826	17593	20059		90-120s	199	-938	1335	0.342	0.7321
	Touch	18051	16819	19284
60-90s	Pinch	18611	17378	19844
	Touch	18236	17003	19469
90-120s	Pinch	18384	17151	19616
	Touch	18185	16952	19418

## Sheet: Figure S4
Figure S4	Movement Eye corner ED9/ED12-14
	Robust linear mixed effects were applied for all analyses. All contrasts (differences) between particular groups were assessed after model-fitting by the estimated marginal means with Tukey's P value correction for multiple comparisons.
a ED9
Table 1	Estimated marginal means (emmean), lower (LCL) and upper (UCL) confidence limits (Confidence level used: 0.95)					Table 2	Contrasts Pinch - Touch. Lower (LCL) and upper (UCL) confidence limits (Confidence level used: 0.95), z ratio and p value						Table 3	Pinch: contrasts BL - time interval. Lower (LCL) and upper (UCL) confidence limits (Confidence level used: 0.95), z ratio and p value						Table 4	Touch: contrasts BL - time interval. Lower (LCL) and upper (UCL) confidence limits (Confidence level used: 0.95), z ratio and p value
time interval		emmean	LCL	UCL		time interval	estimate (effect size)	LCL	UCL	z ratio	p value		time interval	estimate (effect size)	LCL	UCL	z ratio	p value		time interval	estimate (effect size)	LCL	UCL	z ratio	p value
BL (-30-0s)	Pinch	146	111.9	181		BL (-30-0s)	-3.45	-24.26	17.35	-0.325	0.7449		0-30s	-30201	-59.16	-1.24	-2845	0.0360		0-30s	-11009	-39.97	17.95	-1037	0.8383
	Touch	150	115.3	184		0-30s	15.74	-5.07	36.55	1482	0.1382		30-60s	9499	-19.46	38.46	0.895	0.8990		30-60s	5282	-23.68	34.24	0.497	0.9876
0-30s	Pinch	177	142.1	211		30-60s	-7.67	-28.48	13.14	-0.723	0.4699		60-90s	15750	-13.21	44.71	1483	0.5733		60-90s	2724	-26.24	31.68	0.257	0.9990
	Touch	161	126.3	195		60-90s	-16.48	-37.29	4.33	-1552	0.1206		90-120s	2824	-26.14	31.78	0.266	0.9989		90-120s	4971	-23.99	33.93	0.468	0.9902
30-60s	Pinch	137	102.4	171		90-120s	-1.31	-22.12	19.50	-0.123	0.9020
	Touch	145	110.1	179
60-90s	Pinch	131	96.1	165
	Touch	147	112.6	182
90-120s	Pinch	144	109.1	178
	Touch	145	110.4	179
b ED12
Table 1	Estimated marginal means (emmean), lower (LCL) and upper (UCL) confidence limits (Confidence level used: 0.95)					Table 2	Contrasts Pinch - Touch. Lower (LCL) and upper (UCL) confidence limits (Confidence level used: 0.95), z ratio and p value						Table 3	Pinch: contrasts BL - time interval. Lower (LCL) and upper (UCL) confidence limits (Confidence level used: 0.95), z ratio and p value						Table 4	Touch: contrasts BL - time interval. Lower (LCL) and upper (UCL) confidence limits (Confidence level used: 0.95), z ratio and p value
time interval		emmean	LCL	UCL		time interval	estimate (effect size)	LCL	UCL	z ratio	p value		time interval	estimate (effect size)	LCL	UCL	z ratio	p value		time interval	estimate (effect size)	LCL	UCL	z ratio	p value
BL (-30-0s)	Pinch	168	118.5	218		BL (-30-0s)	-2.7	-42.89	37.5	-0.132	0.8951		0-30s	-25.77	-81.7	30.2	-1257	0.7177		0-30s	-7.37	-63.3	48.6	-0.359	0.9964
	Touch	171	121.2	221		0-30s	15.7	-24.49	55.9	0.766	0.4439		30-60s	-20.12	-76.0	35.8	-0.981	0.8638		30-60s	25.30	-30.6	81.2	1234	0.7314
0-30s	Pinch	194	144.3	244		30-60s	42.7	2.53	82.9	2083	0.0372		60-90s	-10.02	-65.9	45.9	-0.489	0.9884		60-90s	20.36	-35.6	76.3	0.993	0.8587
	Touch	178	128.6	228		60-90s	27.7	-12.51	67.9	1350	0.1771		90-120s	7.27	-48.7	63.2	0.355	0.9966		90-120s	33.03	-22.9	89.0	1611	0.4904
30-60s	Pinch	188	138.7	238		90-120s	23.0	-17.14	63.2	1124	0.2610
	Touch	146	95.9	195
60-90s	Pinch	178	128.6	228
	Touch	151	100.9	200
90-120s	Pinch	161	111.3	211
	Touch	138	88.2	188
c ED13
Table 1	Estimated marginal means (emmean), lower (LCL) and upper (UCL) confidence limits (Confidence level used: 0.95)					Table 2	Contrasts Pinch - Touch. Lower (LCL) and upper (UCL) confidence limits (Confidence level used: 0.95), z ratio and p value						Table 3	Pinch: contrasts BL - time interval. Lower (LCL) and upper (UCL) confidence limits (Confidence level used: 0.95), z ratio and p value						Table 4	Touch: contrasts BL - time interval. Lower (LCL) and upper (UCL) confidence limits (Confidence level used: 0.95), z ratio and p value
time interval		emmean	LCL	UCL		time interval	estimate (effect size)	LCL	UCL	z ratio	p value		time interval	estimate (effect size)	LCL	UCL	z ratio	p value		time interval	estimate (effect size)	LCL	UCL	z ratio	p value
BL (-30-0s)	Pinch	144	106.9	180		BL (-30-0s)	-11.10	-49.14	26.9	-0.572	0.5674		0-30s	-57451	-110.40	-4.5	-2960	0.0256		0-30s	-2954	-55.90	50.0	-0.152	0.9999
	Touch	155	118.0	191		0-30s	43.40	5.35	81.4	2236	0.0254		30-60s	-0.635	-53.58	52.3	-0.033	1.0000		30-60s	14935	-38.01	67.9	0.769	0.9394
0-30s	Pinch	201	164.4	238		30-60s	4.47	-33.57	42.5	0.230	0.8179		60-90s	4463	-48.48	57.4	0.230	0.9994		60-90s	35055	-17.89	88.0	1806	0.3700
	Touch	158	121.0	194		60-90s	19.49	-18.55	57.5	1004	0.3153		90-120s	18597	-34.35	71.5	0.958	0.8738		90-120s	12640	-40.31	65.6	0.651	0.9665
30-60s	Pinch	144	107.6	181		90-120s	-17.06	-55.10	21.0	-0.879	0.3795
	Touch	140	103.1	176
60-90s	Pinch	139	102.5	176
	Touch	120	83.0	156
90-120s	Pinch	125	88.3	162
	Touch	142	105.4	179
d ED14
Table 1	Estimated marginal means (emmean), lower (LCL) and upper (UCL) confidence limits (Confidence level used: 0.95)					Table 2	Contrasts Pinch - Touch. Lower (LCL) and upper (UCL) confidence limits (Confidence level used: 0.95), z ratio and p value						Table 3	Pinch: contrasts BL - time interval. Lower (LCL) and upper (UCL) confidence limits (Confidence level used: 0.95), z ratio and p value						Table 4	Touch: contrasts BL - time interval. Lower (LCL) and upper (UCL) confidence limits (Confidence level used: 0.95), z ratio and p value
time interval		emmean	LCL	UCL		time interval	estimate (effect size)	LCL	UCL	z ratio	p value		time interval	estimate (effect size)	LCL	UCL	z ratio	p value		time interval	estimate (effect size)	LCL	UCL	z ratio	p value
BL (-30-0s)	Pinch	152	112.0	191		BL (-30-0s)	9.52	-18.4	37.48	0.667	0.5046		0-30s	-44.58	-83.49	-5.66	-3125	0.0153		0-30s	-48.00	-86.92	-9.08	-3364	0.0069
	Touch	142	102.5	182		0-30s	6.10	-21.9	34.06	0.427	0.6691		30-60s	29.59	-9.33	68.50	2074	0.2315		30-60s	-13.83	-52.75	25.08	-0.970	0.8689
0-30s	Pinch	196	156.6	236		30-60s	-33.90	-61.9	-5.94	-2376	0.0175		60-90s	14.48	-24.43	53.40	1015	0.8485		60-90s	-7.08	-45.99	31.84	-0.496	0.9878
	Touch	190	150.5	230		60-90s	-12.04	-40.0	15.92	-0.844	0.3986		90-120s	11.73	-27.19	50.65	0.822	0.9239		90-120s	9.11	-29.81	48.03	0.639	0.9688
30-60s	Pinch	122	82.4	162		90-120s	6.90	-21.1	34.86	0.484	0.6287
	Touch	156	116.3	196
60-90s	Pinch	137	97.5	177
	Touch	149	109.6	189
90-120s	Pinch	140	100.3	180
	Touch	133	93.4	173

## Sheet: Figure S5
Figure S5	Movement Eye corner Lidocaine
	Robust linear mixed effects were applied for all analyses. All contrasts (differences) between particular groups were assessed after model-fitting by the estimated marginal means with Tukey's P value correction for multiple comparisons.
a ED18
Table 1	Estimated marginal means (emmean), lower (LCL) and upper (UCL) confidence limits (Confidence level used: 0.95)					Table 2	Contrasts Pinch - Touch. Lower (LCL) and upper (UCL) confidence limits (Confidence level used: 0.95), z ratio and p value						Table 3	Pinch: contrasts BL - time interval. Lower (LCL) and upper (UCL) confidence limits (Confidence level used: 0.95), z ratio and p value						Table 4	Touch: contrasts BL - time interval. Lower (LCL) and upper (UCL) confidence limits (Confidence level used: 0.95), z ratio and p value
time interval		emmean	LCL	UCL		time interval	estimate (effect size)	LCL	UCL	z ratio	p value		time interval	estimate (effect size)	LCL	UCL	z ratio	p value		time interval	estimate (effect size)	LCL	UCL	z ratio	p value
BL (-30-0s)	Pinch	163	135	191		BL (-30-0s)	-2.76	-36.5	31.0	-0.160	0.8728		0-30s	-176.74	-223.70	-129.77	-10265	<.0001		0-30s	-37.05	-84.01	9.92	-2152	0.1983
	Touch	166	137	194		0-30s	136.93	103.2	170.7	7954	<.0001		30-60s	25.72	-21.24	72.68	1494	0.5664		30-60s	7.58	-39.39	54.54	0.440	0.9922
0-30s	Pinch	340	311	368		30-60s	-20.90	-54.6	12.8	-1214	0.2248		60-90s	14.72	-32.25	61.68	0.855	0.9132		60-90s	-4.32	-51.29	42.64	-0.251	0.9991
	Touch	203	174	231		60-90s	-21.79	-55.5	12.0	-1266	0.2056		90-120s	6.76	-40.20	53.73	0.393	0.9950		90-120s	20.04	-26.92	67.00	1164	0.7719
30-60s	Pinch	137	109	165		90-120s	10.52	-23.2	44.3	0.611	0.5410
	Touch	158	130	186
60-90s	Pinch	148	120	176
	Touch	170	142	198
90-120s	Pinch	156	128	184
	Touch	146	117	174
b ED18 w/Lido
Table 1	Estimated marginal means (emmean), lower (LCL) and upper (UCL) confidence limits (Confidence level used: 0.95)					Table 2	Contrasts Pinch - Touch. Lower (LCL) and upper (UCL) confidence limits (Confidence level used: 0.95), z ratio and p value						Table 3	Pinch: contrasts BL - time interval. Lower (LCL) and upper (UCL) confidence limits (Confidence level used: 0.95), z ratio and p value						Table 4	Touch: contrasts BL - time interval. Lower (LCL) and upper (UCL) confidence limits (Confidence level used: 0.95), z ratio and p value
time interval		emmean	LCL	UCL		time interval	estimate (effect size)	LCL	UCL	z ratio	p value		time interval	estimate (effect size)	LCL	UCL	z ratio	p value		time interval	estimate (effect size)	LCL	UCL	z ratio	p value
BL (-30-0s)	Pinch	198	121.1	275		BL (-30-0s)	35.20	-50.0	120.4	0.809	0.4183		0-30s	14.62	-104.0	133.2	0.336	0.9973		0-30s	-11.94	-130.6	106.7	-0.275	0.9988
	Touch	163	85.9	239		0-30s	8.64	-76.6	93.9	0.199	0.8425		30-60s	71.29	-47.3	189.9	1639	0.4721		30-60s	-1.07	-119.7	117.6	-0.025	1.0000
0-30s	Pinch	183	106.5	260		30-60s	-37.16	-122.4	48.1	-0.854	0.3929		60-90s	76.59	-42.0	195.2	1761	0.3965		60-90s	-26.56	-145.2	92.1	-0.611	0.9735
	Touch	175	97.8	251		60-90s	-67.95	-153.2	17.3	-1562	0.1182		90-120s	-6.23	-124.9	112.4	-0.143	0.9999		90-120s	-16.47	-135.1	102.2	-0.379	0.9956
30-60s	Pinch	127	49.8	203		90-120s	24.96	-60.3	110.2	0.574	0.5660
	Touch	164	87.0	241
60-90s	Pinch	121	44.5	198
	Touch	189	112.5	266
90-120s	Pinch	204	127.3	281
	Touch	179	102.4	256

## Sheet: Figure S6
Figure S6	Movement Metatarsus respectively Tarsus (ED9)
	Robust linear mixed effects were applied for all analyses. All contrasts (differences) between particular groups were assessed after model-fitting by the estimated marginal means with Tukey's P value correction for multiple comparisons.
a ED9
Table 1	Estimated marginal means (emmean), lower (LCL) and upper (UCL) confidence limits (Confidence level used: 0.95)					Table 2	Contrasts Pinch - Touch. Lower (LCL) and upper (UCL) confidence limits (Confidence level used: 0.95), z ratio and p value						Table 3	Pinch: contrasts BL - time interval. Lower (LCL) and upper (UCL) confidence limits (Confidence level used: 0.95), z ratio and p value						Table 4	Touch: contrasts BL - time interval. Lower (LCL) and upper (UCL) confidence limits (Confidence level used: 0.95), z ratio and p value
time interval		emmean	LCL	UCL		time interval	estimate (effect size)	LCL	UCL	z ratio	p value		time interval	estimate (effect size)	LCL	UCL	z ratio	p value		time interval	estimate (effect size)	LCL	UCL	z ratio	p value
BL (-30-0s)	Pinch	185	124.9	245		BL (-30-0s)	-21582	-91.9	48.7	-0.602	0.5472		0-30s	-143.25	-241.1	-45.4	-3995	0.0006		0-30s	-31.81	-129.6	66.0	-0.887	0.9018
	Touch	206	146.5	266		0-30s	89859	19.6	160.1	2506	0.0122		30-60s	37.64	-60.2	135.5	1050	0.8320		30-60s	36.22	-61.6	134.0	1010	0.8509
0-30s	Pinch	328	268.2	388		30-60s	-23010	-93.3	47.3	-0.642	0.5211		60-90s	51.43	-46.4	149.2	1434	0.6054		60-90s	22.19	-75.6	120.0	0.619	0.9721
	Touch	238	178.3	298		60-90s	-50820	-121.1	19.5	-1417	0.1564		90-120s	-2.61	-100.4	95.2	-0.073	1.0000		90-120s	19.23	-78.6	117.0	0.536	0.9836
30-60s	Pinch	147	87.3	207		90-120s	0.259	-70.0	70.5	0.007	0.9942
	Touch	170	110.3	230
60-90s	Pinch	133	73.5	193
	Touch	184	124.3	244
90-120s	Pinch	187	127.5	247
	Touch	187	127.3	247
b ED12
Table 1	Estimated marginal means (emmean), lower (LCL) and upper (UCL) confidence limits (Confidence level used: 0.95)					Table 2	Contrasts Pinch - Touch. Lower (LCL) and upper (UCL) confidence limits (Confidence level used: 0.95), z ratio and p value						Table 3	Pinch: contrasts BL - time interval. Lower (LCL) and upper (UCL) confidence limits (Confidence level used: 0.95), z ratio and p value						Table 4	Touch: contrasts BL - time interval. Lower (LCL) and upper (UCL) confidence limits (Confidence level used: 0.95), z ratio and p value
time interval		emmean	LCL	UCL		time interval	estimate (effect size)	LCL	UCL	z ratio	p value		time interval	estimate (effect size)	LCL	UCL	z ratio	p value		time interval	estimate (effect size)	LCL	UCL	z ratio	p value
BL (-30-0s)	Pinch	438	244.8	631		BL (-30-0s)	22.5	-173.7	219	0.225	0.8219		0-30s	48.41	-224.6	321	0.484	0.9889		0-30s	-29.88	-302.9	243	-0.299	0.9983
	Touch	415	222.3	608		0-30s	-55.8	-251.9	140	-0.557	0.5774		30-60s	10.20	-262.8	283	0.102	1.0000		30-60s	114.27	-158.8	387	1142	0.7843
0-30s	Pinch	389	196.4	582		30-60s	126.6	-69.6	323	1265	0.2060		60-90s	-3.18	-276.2	270	-0.032	1.0000		60-90s	136.00	-137.0	409	1359	0.6542
	Touch	445	252.2	638		60-90s	161.7	-34.5	358	1615	0.1062		90-120s	-43.14	-316.2	230	-0.431	0.9928		90-120s	146.24	-126.8	419	1461	0.5880
30-60s	Pinch	428	234.6	621		90-120s	211.9	15.7	408	2117	0.0343
	Touch	301	108.0	494
60-90s	Pinch	441	248.0	634
	Touch	279	86.3	472
90-120s	Pinch	481	288.0	674
	Touch	269	76.1	462
c ED13
Table 1	Estimated marginal means (emmean), lower (LCL) and upper (UCL) confidence limits (Confidence level used: 0.95)					Table 2	Contrasts Pinch - Touch. Lower (LCL) and upper (UCL) confidence limits (Confidence level used: 0.95), z ratio and p value						Table 3	Pinch: contrasts BL - time interval. Lower (LCL) and upper (UCL) confidence limits (Confidence level used: 0.95), z ratio and p value						Table 4	Touch: contrasts BL - time interval. Lower (LCL) and upper (UCL) confidence limits (Confidence level used: 0.95), z ratio and p value
time interval		emmean	LCL	UCL		time interval	estimate (effect size)	LCL	UCL	z ratio	p value		time interval	estimate (effect size)	LCL	UCL	z ratio	p value		time interval	estimate (effect size)	LCL	UCL	z ratio	p value
BL (-30-0s)	Pinch	269	141.7	397		BL (-30-0s)	-51.3	-134.5	31.9	-1208	0.2270		0-30s	-10453	-126.3	105.4	-0.246	0.9992		0-30s	23096	-88.9	135.1	0.562	0.9804
	Touch	321	194.7	447		0-30s	-17.8	-98.3	62.7	-0.432	0.6654		30-60s	6079	-109.8	121.9	0.143	0.9999		30-60s	33171	-78.9	145.2	0.808	0.9284
0-30s	Pinch	280	153.9	406		30-60s	-24.2	-104.7	56.3	-0.590	0.5554		60-90s	32414	-83.4	148.3	0.763	0.9411		60-90s	95498	-16.5	207.5	2325	0.1368
	Touch	298	171.7	423		60-90s	11.8	-68.7	92.3	0.287	0.7743		90-120s	17903	-97.9	133.7	0.422	0.9934		90-120s	0.661	-111.4	112.7	0.016	1.0000
30-60s	Pinch	263	137.4	389		90-120s	-68.5	-149.0	11.9	-1669	0.0951
	Touch	287	161.6	413
60-90s	Pinch	237	111.0	363
	Touch	225	99.3	351
90-120s	Pinch	251	125.5	377
	Touch	320	194.1	446
d ED14
Table 1	Estimated marginal means (emmean), lower (LCL) and upper (UCL) confidence limits (Confidence level used: 0.95)					Table 2	Contrasts Pinch - Touch. Lower (LCL) and upper (UCL) confidence limits (Confidence level used: 0.95), z ratio and p value						Table 3	Pinch: contrasts BL - time interval. Lower (LCL) and upper (UCL) confidence limits (Confidence level used: 0.95), z ratio and p value						Table 4	Touch: contrasts BL - time interval. Lower (LCL) and upper (UCL) confidence limits (Confidence level used: 0.95), z ratio and p value
time interval		emmean	LCL	UCL		time interval	estimate (effect size)	LCL	UCL	z ratio	p value		time interval	estimate (effect size)	LCL	UCL	z ratio	p value		time interval	estimate (effect size)	LCL	UCL	z ratio	p value
BL (-30-0s)	Pinch	213	146	281		BL (-30-0s)	11.01	-27.2	49.2	0.564	0.5726		0-30s	-30.43	-83.65	22.8	-1560	0.5233		0-30s	-63.62	-115.71	-11.5	-3332	0.0077
	Touch	202	136	269		0-30s	-22.18	-59.6	15.2	-1162	0.2454		30-60s	13.79	-39.43	67.0	0.707	0.9551		30-60s	-6.29	-58.37	45.8	-0.329	0.9975
0-30s	Pinch	244	177	311		30-60s	-9.06	-46.5	28.4	-0.475	0.6351		60-90s	9.74	-44.31	63.8	0.492	0.9882		60-90s	-3.51	-55.60	48.6	-0.184	0.9997
	Touch	266	199	333		60-90s	-2.24	-40.5	36.0	-0.115	0.9084		90-120s	1.98	-52.08	56.0	0.100	1.0000		90-120s	3.73	-48.36	55.8	0.195	0.9997
30-60s	Pinch	200	133	266		90-120s	12.76	-25.5	51.0	0.654	0.5130
	Touch	209	142	275
60-90s	Pinch	204	137	271
	Touch	206	139	273
90-120s	Pinch	211	144	279
	Touch	199	132	265
e ED15
Table 1	Estimated marginal means (emmean), lower (LCL) and upper (UCL) confidence limits (Confidence level used: 0.95)					Table 2	Contrasts Pinch - Touch. Lower (LCL) and upper (UCL) confidence limits (Confidence level used: 0.95), z ratio and p value						Table 3	Pinch: contrasts BL - time interval. Lower (LCL) and upper (UCL) confidence limits (Confidence level used: 0.95), z ratio and p value						Table 4	Touch: contrasts BL - time interval. Lower (LCL) and upper (UCL) confidence limits (Confidence level used: 0.95), z ratio and p value
time interval		emmean	LCL	UCL		time interval	estimate (effect size)	LCL	UCL	z ratio	p value		time interval	estimate (effect size)	LCL	UCL	z ratio	p value		time interval	estimate (effect size)	LCL	UCL	z ratio	p value
BL (-30-0s)	Pinch	201	166	236		BL (-30-0s)	-0.525	-31.34	30.3	-0.033	0.9734		0-30s	-36.28	-79.16	6.61	-2307	0.1424		0-30s	-7.77	-50.66	35.11	-0.494	0.9879
	Touch	201	166	236		0-30s	27979	-2.84	58.8	1780	0.0751		30-60s	18.85	-24.03	61.74	1199	0.7519		30-60s	12.98	-29.90	55.87	0.826	0.9227
0-30s	Pinch	237	202	272		30-60s	-6394	-37.21	24.4	-0.407	0.6842		60-90s	3.48	-39.40	46.37	0.221	0.9995		60-90s	14.79	-28.10	57.67	0.941	0.8810
	Touch	209	174	244		60-90s	10782	-20.03	41.6	0.686	0.4928		90-120s	10.61	-32.27	53.50	0.675	0.9618		90-120s	8.89	-34.00	51.77	0.565	0.9800
30-60s	Pinch	182	147	217		90-120s	-2249	-33.06	28.6	-0.143	0.8862
	Touch	188	153	223
60-90s	Pinch	197	162	232
	Touch	186	151	221
90-120s	Pinch	190	155	225
	Touch	192	157	227
f ED16
Table 1	Estimated marginal means (emmean), lower (LCL) and upper (UCL) confidence limits (Confidence level used: 0.95)					Table 2	Contrasts Pinch - Touch. Lower (LCL) and upper (UCL) confidence limits (Confidence level used: 0.95), z ratio and p value						Table 3	Pinch: contrasts BL - time interval. Lower (LCL) and upper (UCL) confidence limits (Confidence level used: 0.95), z ratio and p value						Table 4	Touch: contrasts BL - time interval. Lower (LCL) and upper (UCL) confidence limits (Confidence level used: 0.95), z ratio and p value
time interval		emmean	LCL	UCL		time interval	estimate (effect size)	LCL	UCL	z ratio	p value		time interval	estimate (effect size)	LCL	UCL	z ratio	p value		time interval	estimate (effect size)	LCL	UCL	z ratio	p value
BL (-30-0s)	Pinch	167	122	212		BL (-30-0s)	-12.66	-45.9	20.6	-0.747	0.4553		0-30s	-21.67	-67.94	24.6	-1277	0.7052		0-30s	-16.97	-63.25	29.3	-1001	0.8552
	Touch	180	135	225		0-30s	-7.97	-41.2	25.3	-0.470	0.6386		30-60s	20.73	-25.54	67.0	1222	0.7385		30-60s	24.03	-22.24	70.3	1417	0.6168
0-30s	Pinch	189	144	234		30-60s	-9.36	-42.6	23.9	-0.552	0.5810		60-90s	-11.91	-58.18	34.4	-0.702	0.9561		60-90s	11.45	-34.82	57.7	0.675	0.9618
	Touch	197	152	242		60-90s	10.70	-22.5	43.9	0.631	0.5282		90-120s	-4.75	-51.02	41.5	-0.280	0.9987		90-120s	26.11	-20.16	72.4	1539	0.5367
30-60s	Pinch	147	101	192		90-120s	18.20	-15.1	51.4	1073	0.2834
	Touch	156	111	201
60-90s	Pinch	179	134	224
	Touch	168	123	214
90-120s	Pinch	172	127	217
	Touch	154	109	199
g ED17
Table 1	Estimated marginal means (emmean), lower (LCL) and upper (UCL) confidence limits (Confidence level used: 0.95)					Table 2	Contrasts Pinch - Touch. Lower (LCL) and upper (UCL) confidence limits (Confidence level used: 0.95), z ratio and p value						Table 3	Pinch: contrasts BL - time interval. Lower (LCL) and upper (UCL) confidence limits (Confidence level used: 0.95), z ratio and p value						Table 4	Touch: contrasts BL - time interval. Lower (LCL) and upper (UCL) confidence limits (Confidence level used: 0.95), z ratio and p value
time interval		emmean	LCL	UCL		time interval	estimate (effect size)	LCL	UCL	z ratio	p value		time interval	estimate (effect size)	LCL	UCL	z ratio	p value		time interval	estimate (effect size)	LCL	UCL	z ratio	p value
BL (-30-0s)	Pinch	186	138	234		BL (-30-0s)	4.22	-39.5	48.0	0.189	0.8500		0-30s	-48.21	-110.24	13.82	-2120	0.2114		0-30s	-53.54	-114.41	7.34	-2399	0.1155
	Touch	182	134	230		0-30s	-1.11	-45.7	43.5	-0.049	0.9612		30-60s	-2.77	-64.80	59.26	-0.122	1.0000		30-60s	-2.97	-63.84	57.90	-0.133	0.9999
0-30s	Pinch	234	185	283		30-60s	4.02	-40.5	48.6	0.177	0.8597		60-90s	-33.55	-95.58	28.48	-1475	0.5786		60-90s	-17.73	-78.61	43.14	-0.795	0.9323
	Touch	235	187	284		60-90s	20.03	-24.5	64.6	0.881	0.3783		90-120s	-18.39	-80.42	43.64	-0.809	0.9281		90-120s	5.77	-55.11	66.64	0.258	0.9990
30-60s	Pinch	189	140	238		90-120s	28.38	-16.2	72.9	1248	0.2121
	Touch	185	137	233
60-90s	Pinch	220	171	269
	Touch	200	151	248
90-120s	Pinch	204	155	254
	Touch	176	128	224
h ED18
Table 1	Estimated marginal means (emmean), lower (LCL) and upper (UCL) confidence limits (Confidence level used: 0.95)					Table 2	Contrasts Pinch - Touch. Lower (LCL) and upper (UCL) confidence limits (Confidence level used: 0.95), z ratio and p value						Table 3	Pinch: contrasts BL - time interval. Lower (LCL) and upper (UCL) confidence limits (Confidence level used: 0.95), z ratio and p value						Table 4	Touch: contrasts BL - time interval. Lower (LCL) and upper (UCL) confidence limits (Confidence level used: 0.95), z ratio and p value
time interval		emmean	LCL	UCL		time interval	estimate (effect size)	LCL	UCL	z ratio	p value		time interval	estimate (effect size)	LCL	UCL	z ratio	p value		time interval	estimate (effect size)	LCL	UCL	z ratio	p value
BL (-30-0s)	Pinch	167	139	196		BL (-30-0s)	-11.48	-41.8	18.8	-0.742	0.4579		0-30s	-90.23	-132.42	-48.0	-5834	<.0001		0-30s	-20.51	-62.70	21.7	-1326	0.6748
	Touch	179	151	207		0-30s	58.23	27.9	88.5	3765	0.0002		30-60s	-6.19	-48.38	36.0	-0.400	0.9946		30-60s	13.87	-28.32	56.1	0.897	0.8982
0-30s	Pinch	258	230	286		30-60s	8.58	-21.7	38.9	0.555	0.5792		60-90s	3.22	-38.97	45.4	0.208	0.9996		60-90s	10.39	-31.80	52.6	0.672	0.9625
	Touch	199	171	228		60-90s	-4.31	-34.6	26.0	-0.279	0.7806		90-120s	-2.41	-44.60	39.8	-0.156	0.9999		90-120s	16.68	-25.51	58.9	1078	0.8178
30-60s	Pinch	174	146	202		90-120s	7.61	-22.7	37.9	0.492	0.6227
	Touch	165	137	193
60-90s	Pinch	164	136	192
	Touch	169	140	197
90-120s	Pinch	170	142	198
	Touch	162	134	190
i ED18 w/Lido
Table 1	Estimated marginal means (emmean), lower (LCL) and upper (UCL) confidence limits (Confidence level used: 0.95)					Table 2	Contrasts Pinch - Touch. Lower (LCL) and upper (UCL) confidence limits (Confidence level used: 0.95), z ratio and p value						Table 3	Pinch: contrasts BL - time interval. Lower (LCL) and upper (UCL) confidence limits (Confidence level used: 0.95), z ratio and p value						Table 4	Touch: contrasts BL - time interval. Lower (LCL) and upper (UCL) confidence limits (Confidence level used: 0.95), z ratio and p value
time interval		emmean	LCL	UCL		time interval	estimate (effect size)	LCL	UCL	z ratio	p value		time interval	estimate (effect size)	LCL	UCL	z ratio	p value		time interval	estimate (effect size)	LCL	UCL	z ratio	p value
BL (-30-0s)	Pinch	199	161	238		BL (-30-0s)	50.7	12.3	89.0	2588	0.0097		0-30s	6.50	-46.89	59.9	0.332	0.9974		0-30s	-33.83	-87.22	19.6	-1728	0.4166
	Touch	149	110	187		0-30s	10.3	-28.0	48.7	0.527	0.5978		30-60s	43.81	-9.58	97.2	2238	0.1656		30-60s	-24.79	-78.19	28.6	-1267	0.7118
0-30s	Pinch	193	154	231		30-60s	-17.9	-56.3	20.4	-0.917	0.3592		60-90s	37.11	-16.29	90.5	1896	0.3195		60-90s	-32.81	-86.21	20.6	-1676	0.4487
	Touch	183	144	221		60-90s	-19.3	-57.6	19.1	-0.984	0.3250		90-120s	27.33	-26.06	80.7	1396	0.6300		90-120s	-5.09	-58.49	48.3	-0.260	0.9990
30-60s	Pinch	156	117	194		90-120s	18.2	-20.1	56.6	0.931	0.3517
	Touch	174	135	212
60-90s	Pinch	162	124	201
	Touch	182	143	220
90-120s	Pinch	172	134	211
	Touch	154	115	192

## Sheet: Figure S7
Figure S7	Movement Elbow
	Robust linear mixed effects were applied for all analyses. All contrasts (differences) between particular groups were assessed after model-fitting by the estimated marginal means with Tukey's P value correction for multiple comparisons.
a ED9
Table 1	Estimated marginal means (emmean), lower (LCL) and upper (UCL) confidence limits (Confidence level used: 0.95)					Table 2	Contrasts Pinch - Touch. Lower (LCL) and upper (UCL) confidence limits (Confidence level used: 0.95), z ratio and p value						Table 3	Pinch: contrasts BL - time interval. Lower (LCL) and upper (UCL) confidence limits (Confidence level used: 0.95), z ratio and p value						Table 4	Touch: contrasts BL - time interval. Lower (LCL) and upper (UCL) confidence limits (Confidence level used: 0.95), z ratio and p value
time interval		emmean	LCL	UCL		time interval	estimate (effect size)	LCL	UCL	z ratio	p value		time interval	estimate (effect size)	LCL	UCL	z ratio	p value		time interval	estimate (effect size)	LCL	UCL	z ratio	p value
BL (-30-0s)	Pinch	192	136.5	247		BL (-30-0s)	-5.95	-82.1	70.23	-0.153	0.8783		0-30s	-175217	-281.2	-69.2	-4508	0.0001		0-30s	-66415	-172.4	39.6	-1709	0.4284
	Touch	198	142.5	253		0-30s	102.85	26.7	179.03	2646	0.0081		30-60s	52174	-53.8	158.2	1342	0.6646		30-60s	19682	-86.3	125.7	0.506	0.9868
0-30s	Pinch	367	311.7	422		30-60s	-38.44	-114.6	37.73	-0.989	0.3226		60-90s	58635	-47.4	164.7	1509	0.5568		60-90s	-1599	-107.6	104.4	-0.041	1.0000
	Touch	264	208.9	319		60-90s	-66.18	-142.4	9.99	-1703	0.0886		90-120s	21559	-84.5	127.6	0.555	0.9814		90-120s	20156	-85.9	126.2	0.519	0.9855
30-60s	Pinch	139	84.3	195		90-120s	-7.35	-83.5	68.82	-0.189	0.8499
	Touch	178	122.8	233
60-90s	Pinch	133	77.9	188
	Touch	199	144.0	254
90-120s	Pinch	170	114.9	225
	Touch	177	122.3	233
b ED12
Table 1	Estimated marginal means (emmean), lower (LCL) and upper (UCL) confidence limits (Confidence level used: 0.95)					Table 2	Contrasts Pinch - Touch. Lower (LCL) and upper (UCL) confidence limits (Confidence level used: 0.95), z ratio and p value						Table 3	Pinch: contrasts BL - time interval. Lower (LCL) and upper (UCL) confidence limits (Confidence level used: 0.95), z ratio and p value						Table 4	Touch: contrasts BL - time interval. Lower (LCL) and upper (UCL) confidence limits (Confidence level used: 0.95), z ratio and p value
time interval		emmean	LCL	UCL		time interval	estimate (effect size)	LCL	UCL	z ratio	p value		time interval	estimate (effect size)	LCL	UCL	z ratio	p value		time interval	estimate (effect size)	LCL	UCL	z ratio	p value
BL (-30-0s)	Pinch	552	275	829		BL (-30-0s)	-40.2	-241.3	160.8	-0.392	0.6949		0-30s	36.8	-243	316.5	0.358	0.9965		0-30s	-47.4	-327	232.4	-0.462	0.9907
	Touch	592	315	869		0-30s	-124.4	-325.4	76.7	-1212	0.2253		30-60s	-101.2	-381	178.5	-0.987	0.8613		30-60s	54.7	-225	334.5	0.533	0.9839
0-30s	Pinch	515	238	792		30-60s	115.7	-85.3	316.7	1128	0.2593		60-90s	-144.7	-424	135.1	-1410	0.6209		60-90s	85.3	-194	365.1	0.832	0.9208
	Touch	639	362	916		60-90s	189.8	-11.3	390.8	1850	0.0643		90-120s	-83.8	-364	196.0	-0.817	0.9256		90-120s	19.2	-261	299.0	0.187	0.9997
30-60s	Pinch	653	376	930		90-120s	62.7	-138.3	263.8	0.612	0.5408
	Touch	537	260	814
60-90s	Pinch	696	420	973
	Touch	507	230	783
90-120s	Pinch	636	359	912
	Touch	573	296	850
c ED13
Table 1	Estimated marginal means (emmean), lower (LCL) and upper (UCL) confidence limits (Confidence level used: 0.95)					Table 2	Contrasts Pinch - Touch. Lower (LCL) and upper (UCL) confidence limits (Confidence level used: 0.95), z ratio and p value						Table 3	Pinch: contrasts BL - time interval. Lower (LCL) and upper (UCL) confidence limits (Confidence level used: 0.95), z ratio and p value						Table 4	Touch: contrasts BL - time interval. Lower (LCL) and upper (UCL) confidence limits (Confidence level used: 0.95), z ratio and p value
time interval		emmean	LCL	UCL		time interval	estimate (effect size)	LCL	UCL	z ratio	p value		time interval	estimate (effect size)	LCL	UCL	z ratio	p value		time interval	estimate (effect size)	LCL	UCL	z ratio	p value
BL (-30-0s)	Pinch	337	224	449		BL (-30-0s)	-52.1	-136.6	32.4	-1208	0.2269		0-30s	-42.8	-160.42	74.8	-0.993	0.8586		0-30s	21.6	-96.04	139.2	0.500	0.9874
	Touch	389	276	502		0-30s	12.3	-72.2	96.8	0.285	0.7757		30-60s	-14.4	-131.98	103.2	-0.333	0.9973		30-60s	50.6	-67.05	168.2	1173	0.7671
0-30s	Pinch	380	267	492		30-60s	12.8	-71.7	97.3	0.298	0.7660		60-90s	24.6	-93.02	142.2	0.570	0.9794		60-90s	60.9	-56.67	178.5	1413	0.6190
	Touch	367	255	480		60-90s	-15.8	-100.3	68.7	-0.365	0.7148		90-120s	66.2	-51.41	183.8	1535	0.5393		90-120s	71.5	-46.07	189.1	1659	0.4595
30-60s	Pinch	351	238	464		90-120s	-46.8	-131.3	37.7	-1085	0.2781
	Touch	338	226	451
60-90s	Pinch	312	199	425
	Touch	328	215	441
90-120s	Pinch	271	158	383
	Touch	317	205	430
d ED14
Table 1	Estimated marginal means (emmean), lower (LCL) and upper (UCL) confidence limits (Confidence level used: 0.95)					Table 2	Contrasts Pinch - Touch. Lower (LCL) and upper (UCL) confidence limits (Confidence level used: 0.95), z ratio and p value						Table 3	Pinch: contrasts BL - time interval. Lower (LCL) and upper (UCL) confidence limits (Confidence level used: 0.95), z ratio and p value						Table 4	Touch: contrasts BL - time interval. Lower (LCL) and upper (UCL) confidence limits (Confidence level used: 0.95), z ratio and p value
time interval		emmean	LCL	UCL		time interval	estimate (effect size)	LCL	UCL	z ratio	p value		time interval	estimate (effect size)	LCL	UCL	z ratio	p value		time interval	estimate (effect size)	LCL	UCL	z ratio	p value
BL (-30-0s)	Pinch	398	289	507		BL (-30-0s)	16.29	-53.0	85.6	0.461	0.6451		0-30s	-48.72	-145.2	47.8	-1377	0.6424		0-30s	-70.65	-167.1	25.8	-1997	0.2673
	Touch	382	273	491		0-30s	-5.64	-75.0	63.7	-0.159	0.8733		30-60s	69.38	-27.1	165.9	1961	0.2852		30-60s	14.24	-82.3	110.7	0.402	0.9945
0-30s	Pinch	447	338	556		30-60s	-38.85	-108.2	30.5	-1098	0.2721		60-90s	27.95	-68.5	124.4	0.790	0.9336		60-90s	-8.67	-105.2	87.8	-0.245	0.9992
	Touch	453	344	562		60-90s	-20.32	-89.7	49.0	-0.574	0.5657		90-120s	17.24	-79.3	113.7	0.487	0.9886		90-120s	46.80	-49.7	143.3	1323	0.6770
30-60s	Pinch	329	220	438		90-120s	45.85	-23.5	115.2	1296	0.1950
	Touch	368	259	477
60-90s	Pinch	370	261	479
	Touch	391	282	500
90-120s	Pinch	381	272	490
	Touch	335	226	444
e ED15
Table 1	Estimated marginal means (emmean), lower (LCL) and upper (UCL) confidence limits (Confidence level used: 0.95)					Table 2	Contrasts Pinch - Touch. Lower (LCL) and upper (UCL) confidence limits (Confidence level used: 0.95), z ratio and p value						Table 3	Pinch: contrasts BL - time interval. Lower (LCL) and upper (UCL) confidence limits (Confidence level used: 0.95), z ratio and p value						Table 4	Touch: contrasts BL - time interval. Lower (LCL) and upper (UCL) confidence limits (Confidence level used: 0.95), z ratio and p value
time interval		emmean	LCL	UCL		time interval	estimate (effect size)	LCL	UCL	z ratio	p value		time interval	estimate (effect size)	LCL	UCL	z ratio	p value		time interval	estimate (effect size)	LCL	UCL	z ratio	p value
BL (-30-0s)	Pinch	310	234	386		BL (-30-0s)	15.48	-49.6	80.6	0.466	0.6412		0-30s	-32.81	-123.45	57.8	-0.987	0.8611		0-30s	-21.90	-112.54	68.7	-0.659	0.9650
	Touch	294	219	370		0-30s	26.40	-38.7	91.5	0.795	0.4269		30-60s	25.68	-64.96	116.3	0.773	0.9385		30-60s	2.33	-88.31	93.0	0.070	1.0000
0-30s	Pinch	343	267	418		30-60s	-7.86	-73.0	57.3	-0.237	0.8129		60-90s	28.89	-61.75	119.5	0.869	0.9081		60-90s	37.73	-52.91	128.4	1135	0.7877
	Touch	316	241	392		60-90s	24.32	-40.8	89.4	0.732	0.4642		90-120s	48.67	-41.97	139.3	1465	0.5856		90-120s	46.06	-44.58	136.7	1386	0.6365
30-60s	Pinch	284	209	360		90-120s	12.88	-52.2	78.0	0.388	0.6983
	Touch	292	217	368
60-90s	Pinch	281	205	357
	Touch	257	181	332
90-120s	Pinch	261	186	337
	Touch	248	173	324
f ED16
Table 1	Estimated marginal means (emmean), lower (LCL) and upper (UCL) confidence limits (Confidence level used: 0.95)					Table 2	Contrasts Pinch - Touch. Lower (LCL) and upper (UCL) confidence limits (Confidence level used: 0.95), z ratio and p value						Table 3	Pinch: contrasts BL - time interval. Lower (LCL) and upper (UCL) confidence limits (Confidence level used: 0.95), z ratio and p value						Table 4	Touch: contrasts BL - time interval. Lower (LCL) and upper (UCL) confidence limits (Confidence level used: 0.95), z ratio and p value
time interval		emmean	LCL	UCL		time interval	estimate (effect size)	LCL	UCL	z ratio	p value		time interval	estimate (effect size)	LCL	UCL	z ratio	p value		time interval	estimate (effect size)	LCL	UCL	z ratio	p value
BL (-30-0s)	Pinch	318	236	399		BL (-30-0s)	7.92	-65.9	81.7	0.210	0.8334		0-30s	-40.3	-142931	62.4	-1070	0.8222		0-30s	-77.6	-180238	25.1	-2061	0.2373
	Touch	310	228	391		0-30s	-29.39	-103.2	44.4	-0.781	0.4349		30-60s	100.4	-2301	203.0	2667	0.0590		30-60s	45.4	-57290	148.1	1206	0.7481
0-30s	Pinch	358	276	440		30-60s	-47.07	-120.8	26.7	-1251	0.2111		60-90s	60.6	-42045	163.3	1611	0.4904		60-90s	13.0	-89630	115.7	0.347	0.9969
	Touch	387	306	469		60-90s	-39.67	-113.4	34.1	-1054	0.2919		90-120s	43.4	-59311	146.0	1152	0.7786		90-120s	24.4	-78283	127.1	0.648	0.9671
30-60s	Pinch	217	136	299		90-120s	-11.06	-84.8	62.7	-0.294	0.7690
	Touch	264	183	346
60-90s	Pinch	257	175	339
	Touch	297	215	378
90-120s	Pinch	274	193	356
	Touch	285	204	367
g ED17
Table 1	Estimated marginal means (emmean), lower (LCL) and upper (UCL) confidence limits (Confidence level used: 0.95)					Table 2	Contrasts Pinch - Touch. Lower (LCL) and upper (UCL) confidence limits (Confidence level used: 0.95), z ratio and p value						Table 3	Pinch: contrasts BL - time interval. Lower (LCL) and upper (UCL) confidence limits (Confidence level used: 0.95), z ratio and p value						Table 4	Touch: contrasts BL - time interval. Lower (LCL) and upper (UCL) confidence limits (Confidence level used: 0.95), z ratio and p value
time interval		emmean	LCL	UCL		time interval	estimate (effect size)	LCL	UCL	z ratio	p value		time interval	estimate (effect size)	LCL	UCL	z ratio	p value		time interval	estimate (effect size)	LCL	UCL	z ratio	p value
BL (-30-0s)	Pinch	334	241	427		BL (-30-0s)	-1.83	-94.3	90.68	-0.039	0.9691		0-30s	22.04	-109.1	153.2	0.458	0.9909		0-30s	-116.97	-245.7	11.8	-2478	0.0956
	Touch	336	243	429		0-30s	-140.84	-235.1	-46.58	-2929	0.0034		30-60s	102.48	-28.7	233.7	2131	0.2069		30-60s	-2.30	-133.4	128.8	-0.048	1.0000
0-30s	Pinch	312	217	407		30-60s	-106.61	-202.6	-10.63	-2177	0.0295		60-90s	47.24	-83.9	178.4	0.982	0.8634		60-90s	-40.43	-171.6	90.7	-0.841	0.9178
	Touch	453	360	546		60-90s	-89.50	-185.5	6.48	-1828	0.0676		90-120s	42.83	-88.3	174.0	0.891	0.9005		90-120s	5.41	-128.4	139.2	0.110	1.0000
30-60s	Pinch	232	137	327		90-120s	-39.25	-137.1	58.62	-0.786	0.4319
	Touch	338	243	433
60-90s	Pinch	287	192	382
	Touch	376	281	471
90-120s	Pinch	291	196	386
	Touch	331	234	427
h ED18
Table 1	Estimated marginal means (emmean), lower (LCL) and upper (UCL) confidence limits (Confidence level used: 0.95)					Table 2	Contrasts Pinch - Touch. Lower (LCL) and upper (UCL) confidence limits (Confidence level used: 0.95), z ratio and p value						Table 3	Pinch: contrasts BL - time interval. Lower (LCL) and upper (UCL) confidence limits (Confidence level used: 0.95), z ratio and p value						Table 4	Touch: contrasts BL - time interval. Lower (LCL) and upper (UCL) confidence limits (Confidence level used: 0.95), z ratio and p value
time interval		emmean	LCL	UCL		time interval	estimate (effect size)	LCL	UCL	z ratio	p value		time interval	estimate (effect size)	LCL	UCL	z ratio	p value		time interval	estimate (effect size)	LCL	UCL	z ratio	p value
BL (-30-0s)	Pinch	251	191	311		BL (-30-0s)	11.6	-49.6	72.9	0.373	0.7094		0-30s	-114.63	-199.84	-29.4	-3669	0.0023		0-30s	-45.32	-130.53	39.9	-1451	0.5947
	Touch	239	179	300		0-30s	81.0	19.7	142.2	2591	0.0096		30-60s	66.18	-19.04	151.4	2118	0.2121		30-60s	32.04	-53.17	117.3	1026	0.8436
0-30s	Pinch	366	305	426		30-60s	-22.5	-83.7	38.7	-0.720	0.4715		60-90s	28.51	-56.70	113.7	0.913	0.8922		60-90s	5.57	-79.64	90.8	0.178	0.9998
	Touch	285	224	345		60-90s	-11.3	-72.5	49.9	-0.362	0.7176		90-120s	10.47	-74.74	95.7	0.335	0.9973		90-120s	34.90	-50.31	120.1	1117	0.7975
30-60s	Pinch	185	124	245		90-120s	36.1	-25.2	97.3	1155	0.2483
	Touch	207	147	268
60-90s	Pinch	223	162	283
	Touch	234	173	294
90-120s	Pinch	241	180	301
	Touch	204	144	265
i ED18 w/ Lido
Table 1	Estimated marginal means (emmean), lower (LCL) and upper (UCL) confidence limits (Confidence level used: 0.95)					Table 2	Contrasts Pinch - Touch. Lower (LCL) and upper (UCL) confidence limits (Confidence level used: 0.95), z ratio and p value						Table 3	Pinch: contrasts BL - time interval. Lower (LCL) and upper (UCL) confidence limits (Confidence level used: 0.95), z ratio and p value						Table 4	Touch: contrasts BL - time interval. Lower (LCL) and upper (UCL) confidence limits (Confidence level used: 0.95), z ratio and p value
time interval		emmean	LCL	UCL		time interval	estimate (effect size)	LCL	UCL	z ratio	p value		time interval	estimate (effect size)	LCL	UCL	z ratio	p value		time interval	estimate (effect size)	LCL	UCL	z ratio	p value
BL (-30-0s)	Pinch	310	185.7	435		BL (-30-0s)	78.2	-27.9	184.3	1445	0.1486		0-30s	25.30	-122.3	173.0	0.467	0.9902		0-30s	-66.92	-214.6	80.7	-1236	0.7301
	Touch	232	107.5	357		0-30s	-14.0	-120.1	92.1	-0.259	0.7955		30-60s	72.13	-75.5	219.8	1333	0.6708		30-60s	72.76	-220.4	74.9	-1344	0.6634
0-30s	Pinch	285	160.4	410		30-60s	-66.7	-172.8	39.4	-1232	0.2179		60-90s	87.28	-60.4	234.9	1612	0.4893		60-90s	-21.74	-169.4	125.9	-0.402	0.9945
	Touch	299	174.4	424		60-90s	-30.8	-136.9	75.3	-0.570	0.5690		90-120s	-10.33	-158.0	137.3	-0.191	0.9997		90-120s	2.15	-145.5	149.8	0.040	1.0000
30-60s	Pinch	238	113.6	363		90-120s	90.7	-15.4	196.8	1675	0.0939
	Touch	305	180.3	430
60-90s	Pinch	223	98.4	348
	Touch	254	129.3	379
90-120s	Pinch	321	196.0	446
	Touch	230	105.4	355
